# Supplementary material for: A Stable RNA Vaccine Against the Regulatory Peptide Adrenomedullin Reduces Angiogenesis and Tumor Burden in a Subcutaneous Melanoma Model Without Inducing an Immunosuppressive Tumor Microenvironment
Source: Int J Mol Sci. 2025 Nov 5;26(21):10745. doi: 10.3390/ijms262110745 (PMC12609770; doi:10.3390/ijms262110745)
Supplement: Supplementary file 1 [file ijms-26-10745-s001.zip]

Archive with 1 entries (1 files):
- ijms-3956819-supplementary.pdf
